# Supplementary material for: Structure-guided design and functional characterization of an artificial red light–regulated guanylate/adenylate cyclase for optogenetic applications
Source: J Biol Chem. 2018 Apr 25;293(23):9078–89. doi: 10.1074/jbc.RA118.003069 (PMC5995499; doi:10.1074/jbc.RA118.003069)
Supplement: Supporting Information [file supp_RA118.003069_136909_1_supp_124423_p7hdvs.zip]

Archive with 1 entries (1 files):
- HDX_data.pse
